# Supplementary material for: Evaluation of Active Brown Adipose Tissue by the Use of Hyperpolarized [1-13C]Pyruvate MRI in Mice
Source: Int J Mol Sci. 2018 Sep 1;19(9):2597. doi: 10.3390/ijms19092597 (PMC6164296; doi:10.3390/ijms19092597)
Supplement: Supplementary file 1 [file ijms-19-02597-s001.zip]

Archive with 7 entries (6 files):
- ijms-333483-figures and supplemenary-proofreading/
- ijms-333483-figures and supplemenary-proofreading/Fig1.tiff
- ijms-333483-figures and supplemenary-proofreading/Fig2.tiff
- ijms-333483-figures and supplemenary-proofreading/Fig3.tiff
- ijms-333483-figures and supplemenary-proofreading/Fig4.tif
- ijms-333483-figures and supplemenary-proofreading/Fig5.tiff
- ijms-333483-figures and supplemenary-proofreading/ijms-333483-supplementary.docx
